# Supplementary material for: Dental Caries, Oral Health Behavior, and Living Conditions in 6–8-Year-Old Romanian School Children
Source: Children (Basel). 2022 Jun 16;9(6):903. doi: 10.3390/children9060903 (PMC9222191; doi:10.3390/children9060903)
Supplement: Supplementary file 1 [file children-09-00903-s001.zip]

Archive with 1 entries (1 files):
- children-1732606-supplementary.pdf
